# Supplementary material for: Biochemometry identifies ostruthin as pluripotent antimicrobial and anthelmintic agent from masterwort
Source: iScience. 2023 Aug 3;26(9):107523. doi: 10.1016/j.isci.2023.107523 (PMC10457539; doi:10.1016/j.isci.2023.107523)
Supplement: Table S1. E. coli ATCC 25922 and S. aureus ATCC 29213 growth inhibition (in percentage) obtained during the initial screening of 139 herbal and 19 fungal extracts tested at 100 μg/mL, related to the STAR Methods (experimental model and study participant details, extracts) — LLE, lead-like enhanced extracts; E, ethanolic extracts; D, dichloromethane extracts; M, methanol; ASE, accelerated solvent extraction; SFE, supercritical-fluid extraction. ∗Ciprofloxacin at 0.02 μg/mL and 0.5 μg/mL was used as positive control for E. coli and S. aureus, respectively. Experiment was performed once in triplicate. [file mmc2.xlsx]

## Sheet: Tabelle1
Tabel S1
Sample					Inhibition of bacterial growth (%)
#	Species/Genus	Family	Organ	Extract Type	E. coli		S. aureus
					Average	SD	Average	SD
	Ciprofloxacin*				99.8	0.1	99.6	0
1	Abutilon theophrasti Medik.	Malvaceae	seeds	LLE	0	7.3	36.4	6.3
2	Aegle marmelos (L.) Corrêa	Rutaceae	fruit	LLE	0	10.4	7.1	4.3
3	Allium sativum var. sativum L.	Amaryllidaceae	bulb	LLE	0	6.9	0	5.2
4	Andographis paniculata (Burm. F.) Nees	Acanthaceae	herb	LLE	0	0	20.5	8.1
5	Angelica sinensis (Oliv.) Diels	Apiaceae	root	LLE	0	7.3	0	10
6	Annona squamosa L.	Annonaceae	seeds	LLE	0	4.8	0.4	5.8
7	Aquilegia vulgaris L.	Ranunculaceae	herb	LLE	0	9.1	9.6	5
8	Arctostaphylos uva-ursi (L.) Spreng.	Ericaceae	leaves	LLE	0	6	24.7	8.7
9	Arisaema sp.	Araceae	rhizome	LLE	0	8.6	18.8	14.3
10	Artemisia absinthum L.	Asteraceae	herb	LLE	0	14.6	0.4	15.3
11	Artemisia anomala S. Moore	Asteraceae	herb	LLE	0	7.7	26.4	7.7
12	Artemisia argyi Levl. & Vant.	Asteraceae	leaves	LLE	0	10	22.2	4.3
13	Artemisia vulgaris L.	Asteraceae	herb	LLE	0	2.8	18.8	10.5
14	Aster tataricus L.f.	Asteraceae	root	LLE	0	9.1	0	3.8
15	Azadirachta indica A. Juss.	Meliaceae	fruit	LLE	0	8.4	20.5	13.8
16	Buddleja officinalis Maxim.	Loganiaceae	flowers	LLE	0	14.4	13	12.9
17	Burkea africana Hook.	Fabaceae	bark	D	0	12.1	7.1	21.8
18	Calamintha menthifolia L.	Lamiaceae	herb	LLE	0	16.3	18.7	3.8
19	Calendula officinalisL.	Asteraceae	flowers	LLE	0	8.2	0	9
20	Capsella bursa-pastoris (L.) Medik.	Brassicaceae	herb	LLE	0	15.2	11.2	7.2
21	Carlina acaulis L.	Asteraceae	herb	LLE	0	11.9	0	2.5
22	Carlina acaulis L.	Asteraceae	root	LLE	0	4.8	0	12.5
23	Carum carvi L.	Apiaceae	fruit	LLE	0	4.8	32	1.4
24	Castanea sativa Mill.	Fagaceae	leaves	LLE	0	1.3	9.5	2.9
25	Centaurea ragusina L.	Asteraceae	leaves	E	0	8.2	12.9	9
26	Cetraria islandica (L.) Ach.	Parmeliaceae	thallus	LLE	0	3.6	46.1	8
27	Chrysanthemum indicum L.	Asteraceae	flowers	LLE	0	4.7	7.9	5
28	Cinnamomum mairei H.Lév.	Lauraceae	bark	LLE	0	5.4	6.2	5.7
29	Cynanchum paniculatum (Bunge) Kitag. ex H.Hara	Apocynaceae	root	LLE	0	2.3	0	3.8
30	Cynanchum stauntonii (Decne.) Schltr. ex H.Lév.	Apocynaceae	root	LLE	0	1.3	6.2	8
31	Cynomorium songaricum Rupr.	Cynomoriaceae	herb	LLE	0	4.8	1.2	11.8
32	Daucus carota L.	Apiaceae	herb	LLE	0	9.4	15.4	9
33	Drynaria fortunei (Kunze) J. Sm.	Polypodiaceae	rhizome	LLE	0	1.4	0	6.5
34	Elettaria cardamomum (L.) Maton	Zingiberaceae	fruit	LLE	0	9.8	12.3	7.9
35	Epimedium sagittatum (Sieb. & Zucc.) Maxim.	Berberidaceae	herb	LLE	0	4.1	19.7	5.7
36	Equisetum arvense L.	Equisetaceae	herb	LLE	0	5.5	30.3	16.7
37	Equisetum hiemale L.	Equisetaceae	herb	LLE	0	7.2	30.3	12.6
38	Euphrasia officinalis ssp. rostkoviana Hayne (L.)	Orobanchaceae	herb	LLE	0	3.6	16.4	8.5
39	Evodia rutaecarpa (Juss.) Benth.	Rutaceae	fruit	LLE	0	1.4	16.4	15
40	Fagopyrum esculentum Moench.	Polygonaceae	seeds	LLE	0	12.1	4.1	8.5
41	Foeniculum vulgare L.	Apiaceae	fruit	LLE	0	8.9	0	17.7
42	Fomes fomentarius J.J. Kickx. (strain 19)	Polyporaceae	fruit body	E	0	14.2	0	8.9
43	Fomitopsis pinicola Karst. (strain 10)	Fomitopsidaceae	fruit body	E	0	4.9	36.1	9.8
44	Forsythia suspensa (Thunb.) Vahl	Oleaceae	fruit	LLE	0	7.1	20.5	7.9
45	Fraxinus sp.	Oleaceae	bark	LLE	0	5.9	0.8	7.5
46	Galeopsis tetrahit L.	Lamiaceae	herb	LLE	0	17.1	27	14
47	Ganoderma applanatum (Pers.) Pat. (strain 12)	Ganodermataceae	fruit body	E	0	9.8	59	21.2
48	Ganoderma lucidum Karst.	Ganodermataceae	fruit body	LLE	0	14.2	3.3	3.8
49	Ganoderma sinense Zhao, Xu & Zang	Ganodermataceae	fruit body	LLE	0	15.7	23.5	18
50	Ganoderma tsugae Murill.	Ganodermataceae	fruit body	E	0	14.3	4.4	4.1
51	Gardenia jasminoides Ellis.	Rubiaceae	fruit	LLE	0	4.9	0	12.3
52	Glechoma hederacea L.	Lamiaceae	herb	LLE	0	11.8	13.1	20.6
53	Gleditsia sinensis Lam.	Fabaceae	fruit	LLE	0	13.6	0	6
54	Gloeophyllum odoratum Imazeki (strain 23)	Gloeophyllaceae	fruit body	E	0	5.4	17.9	6
55	Gloeophyllum odoratum Imazeki (strain 28)	Gloeophyllaceae	fruit body	E	0	11.6	33.1	12.4
56	Gloeophyllum odoratum Imazeki (strain 54)	Gloeophyllaceae	fruit body	E	0	4.1	13.1	6
57	Glycyrrhiza glabra L.	Fabaceae	root	LLE	0	7.6	0	12.6
58	Hedera helix L.	Araliaceae	leaves	LLE	0	8.5	11.6	4.8
59	Helianthus annuus L.	Asteraceae	flowers	LLE	0	11.6	0	4.8
60	Hepatica nobilis Schreb.	Ranunculaceae	leaves	LLE	0	3.6	33.9	9.1
61	Hericium erinaceus (Bull.) Pers.	Hericiaceae	fruit body	LLE	0	3.6	0	10.4
62	Imperata cylindrica var. major (Nees) C.E. Hubb	Poaceae	root	LLE	0	9.5	0	8.6
63	Inonotus obliquus (Ach. ex Pers.) Pilát	Hymenochaetaceae	fruit body	LLE	0	3.6	19.5	10
64	Ischnoderma benzoinum Karst. (strain 38)	Fomitopsidaceae	fruit body	E	0	7.2	9.2	19.6
65	Kaempferia galanga L.	Zingiberaceae	rhizome	LLE	0	3.8	0	9.8
66	Lactuca sativa L.	Asteraceae	herb	LLE	2.8	3.5	3.6	7.7
67	Laetiporus sulphureus (Bull.) Murrill (strain 43)	Fomitopsidaceae	fruit body	E	0	3.8	19.8	7
68	Lepidium apetalum Willd.	Apiaceae	seeds	LLE	0	6.7	27.9	7
69	Liquidambar orientalis Mill.	Hamamelida- ceae	resin	LLE	0	6.7	46.2	19.3
70	Lonicera japonica Thunb.	Caprifoliaceae	twigs	LLE	0	3.8	0	12.7
71	Lophaterum gracile Brongn.	Poaceae	herb	LLE	3.9	1.7	19.8	3.5
72	Lycopodium clavatum L.	Lycopodiaceae	herb	LLE	0	9.1	0	7
73	Lycopodium clavatum L.	Lycopodiaceae	spores	LLE	2.8	10	0	15.3
74	Lycopus lucidus var. hirtus Regel.	Lamiaceae	herb	LLE	0	12.6	0	10.7
75	Lygodium japonicum (Thunb.) Sw.	Lygodiaceae	spores	LLE	0	6.3	0	5.3
76	Magnolia sp.	Magnoliaceae	flowers	LLE	0	7.5	0	14
77	Matricaria chamomilla L.	Asteraceae	flowers	LLE	0.6	1.7	0	7.7
78	Melissa officinalis L.	Lamiaceae	leaves	LLE	0	7.8	9.6	14.1
79	Nelumbo nucifera Gaertn.	Nelumbonaceae	leaves	LLE	2.8	5.3	2.5	11
80	Nelumbo nucifera Gaertn.	Nelumbonaceae	seeds	LLE	0	8.3	0	6.1
81	Origanum vulgare L.	Lamiaceae	herb	LLE	0	6.9	0	13.8
82	Papaver rhoeas L.	Papaveraceae	flowers	LLE	0	8.8	0	21.8
83	Papaver somniferum L.	Papaveraceae	seeds	LLE	0	6	11.2	4.3
84	Peucedanum ostruthium (L.) Koch	Apiaceae	herb	LLE	0	13	14	8.6
85	Peucedanum ostruthium (L.) Koch	Apiaceae	root	LLE	0	1	22.4	8.6
86	Pharbitis sp.	Convolvulaceae	seeds	LLE	0	15.6	0	8.6
87	Phellinus robustus (L.) Quel. (strain 25)	Hymenochaeta- ceae	fruit body	LLE	3.4	3.6	20.6	16.4
88	Pimenta dioica (L.) Merr.	Myrtaceae	fruit	LLE	0	6.9	0	7.4
89	Pimpinella anisum L.	Apiaceae	fruit	LLE	0	8.8	10.3	19.6
90	Pimpinella major (L.) Huds.	Apiaceae	root	LLE	2.9	6.9	7.5	5.6
91	Pinguicula vulgaris L.	Lentibulariaceae	herb	LLE	0	6.9	3.7	5.8
92	Piper nigrum L.	Piperaceae	fruit	LLE	0	6.9	1.9	17.5
93	Piptoporus betulinus Karst. (strain 29)	Fomitopsidaceae	fruit body	E	0	2.6	52.3	7.4
94	Piptoporus betulinus Karst. (strain 39)	Fomitopsidaceae	fruit body	E	0	7.9	57.9	5.6
95	Plantago lanceolata L.	Plantaginaceae	leaves	LLE	2.9	4.3	1.9	5.6
96	Polygala senega L.	Polygalaceae	root	LLE	0	7.5	0	5.8
97	Polygala sp.	Polygalaceae	root	LLE	0.8	1	0	7.5
98	Polygala vulgaris L.	Polygalaceae	herb	LLE	4.2	2	0	3.4
99	Polygonum aviculare L.	Polygonaceae	herb	LLE	0	3.4	1	7.5
100	Polypodium vulgare L.	Polypodiaceae	root	LLE	1.4	4.5	0	12
101	Potentilla anserinae L.	Rosaceae	herb	LLE	0	4.5	0	12.4
102	Potentilla aurea L.	Rosaceae	herb	LLE	0	3.9	0	12.4
103	Prunella grandiflora D. Torre & Sarnth.	Lamiaceae	herb	LLE	6.5	1.7	0	10.7
104	Pterocarpus santalinus L.F.	Fabaceae	wood	LLE	32	1.7	10.9	5.1
105	Pyrrosia sp.	Polypodiaceae	leaves	LLE	0.3	9.4	5.9	44.6
106	Ribes nigrum L.	Grossulariaceae	leaves	LLE	0	15.6	15.8	7.5
107	Ribes nigrum L.	Grossulariaceae	fruit	LLE	0	2.9	0	7.5
108	Rosa canina L.	Rosaceae	fruit	LLE	0	10.3	0	15.7
109	Rosmarinus officinalis L.	Lamiaceae	leaves	LLE	0	4.3	18.8	14
110	Rubus fruticosus L.	Rosaceae	leaves	LLE	0	2.6	0	4.5
111	Rubus fruticosus L.	Rosaceae	root	LLE	0	4.5	0	3.4
112	Ruta graveolens L.	Rutaceae	herb	LLE	0	5.2	1	1.7
113	Salvia glutinosa L.	Lamiaceae	herb	LLE	0	11.9	27.2	22.7
114	Sambucus nigra L.	Adoxaceae	flowers	LLE	0	5.2	5.3	16.4
115	Sambucus nigra L.	Adoxaceae	fruit	LLE	0	5.1	0	8.5
116	Saussurea costus (Falc.) Lipsch.	Asteraceae	root	LLE	0	14.9	0	8
117	Sclerocarya birrea (A. Rich.) Hochst.	Anacardiaceae	bark	D	0	6.8	0	6.1
118	Scrophularia nodosa L.	Scrophulariaceae	herb	LLE	0	11.6	0	8
119	Scrophularia nodosa L.	Scrophulariaceae	root	LLE	3.7	3.9	0.9	26.4
120	Scutellaria barbata D. Don	Lamiaceae	herb	LLE	0	6.4	14.9	8.5
121	Sida cordifolia L.	Malvaceae	herb	LLE	0	7.7	6.1	5.5
122	Sida cordifolia L.	Menispermaceae	twigs	LLE	0.3	8.4	0	6.1
123	Solanum dulcamara L.	Solanaceae	twigs	LLE	0	7.1	0	7
124	Sophora flavescens Ait.	Fabaceae	root	LLE	0	2.9	95.6	7.6
125	Stachys officinalis L.	Lamiaceae	herb	LLE	0	4.9	0	4
126	Stachys sylvatica L.	Lamiaceae	herb	LLE	2.5	3.5	17.5	1.5
127	Stemona sp.	Stemonaceae	root	LLE	0.3	3.9	2.6	4.6
128	Styrax calamitus L.	Styracaceae	resin	LLE	0	7.4	0	16
129	Syzygium aromaticum (L.) Merr. & L.M.Perry	Myrtaceae	flowers	LLE	6.5	3.4	23.2	13.5
130	Terminalia chebula Retz.	Combretaceae	fruit	LLE	17.3	8.4	23.2	3
131	Teucrium chamaedrys L.	Lamiaceae	herb	LLE	0	7.1	0	3.4
132	Thymus pulegioides L.	Lamiaceae	herb	LLE	1.1	4.3	0	17.3
133	Tilia cordata Mill.	Malvaceae	flowers	LLE	0	3.7	0	3.4
134	Trametes gibbosa (Pers.) Fr. (strain 52)	Polyporaceae	fruit body	E	0	3.2	10.3	4.5
135	Tussilago farfara L.	Asteraceae	leaves	LLE	4.9	6.6	14.3	22.3
136	Vaccinium vitis-ideae L.	Ericaceae	leaves	LLE	0	8.6	0	6.8
137	Valeriana officinalis L.	Valerianaceae	root	LLE	0	7.7	0	20.7
138	Verbascum densiflorum Bertol.	Scrophulariaceae	flowers	LLE	0	14.5	0	14.8
139	Verbena officinalis L.	Verbenaceae	herb	LLE	0	9.7	0	15.2
140	Veronica officinalis L.	Plantaginaceae	herb	LLE	0	5.7	0	18.1
141	Viola odorata L.	Violaceae	herb	LLE	0	6.6	13.3	6.2
142	Viola tricolor L.	Violaceae	herb	LLE	0	3.7	2.5	5.9
143	Viscum coloratum (Komar.) Nakai	Loranthaceae	herb	LLE	2.2	3.7	0	9
144	Alpinia katsumadae Hayata	Zingiberaceae	seeds	LLE	5.9	1.6	21.2	4.5
145	Gardenia jasminoides Ellis.	Rubiaceae	fruit	LLE	0	5.3	0	12.6
146	Inonotus obliquus (Ach. ex Pers.) Pilát	Hymenochaetaceae	fruit body	LLE	0	4.4	20.5	11.6
147	Ipomoea nil (L.) Roth (syn. Pharbitis nil)	Convolvulaceae	seeds	LLE	0	6.9	0	6.3
148	Lignosus rhinocerus (Cooke) Ryvarden		sclerotia	E	0	1.9	0	6.6
149	Metaxya rostrata (Kunth) C.Presl	Metaxyaceae	root	LLE	0	6.7	0	8.1
150	Peucedanum ostruthium (L.) Koch	Apiaceae	root/rhizome	LLE	0	5.8	91.6	10.1
151	Pterocarpus santalinus L.f..	Fabaceae	heartwood	LLE	31.1	8.5	25.5	12.6
152	Rhodiola rosea L.	Crassulaceae	root/rhizome	E	16.8	9.1	15.5	19
153	Zanthoxylum armatum DC.	Rutaceae	leaves	LLE	0	1	12.1	13
154	Zanthoxylum armatum DC.	Rutaceae	fruit	LLE	2.5	1.7	2.9	10.5
155	Zanthoxylum armatum DC.	Rutaceae	seeds	LLE	0	1.7	28	10.1
156	Morus alba L.	Moraceae	rootbark	M	40.5	7.2	100.8	6.3
157	Morus alba L.	Moraceae	rootbark	ASE	19	1.7	94.1	3.8
158	Morus alba L.	Moraceae	rootbark	SFE	0	4.4	95	8.7
